# Supplementary material for: Nitrate Leaching Mitigation Options in Two Dairy Pastoral Soils and Climatic Conditions in New Zealand
Source: Plants (Basel). 2022 Sep 17;11(18):2430. doi: 10.3390/plants11182430 (PMC9502902; doi:10.3390/plants11182430)
Supplement: Supplementary file 1 [file plants-11-02430-s001.zip]

Archive with 1 entries (1 files):
- plants-1892969-supplementary.pdf
